# Supplementary material for: Lack of furosemide responsiveness predict severe acute kidney injury after liver transplantation
Source: Sci Rep. 2023 Mar 27;13:4978. doi: 10.1038/s41598-023-31757-8 (PMC10042839; doi:10.1038/s41598-023-31757-8)
Supplement: Supplementary file 1 — Supplementary Information. [file 41598_2023_31757_MOESM1_ESM.xls]

## Sheet: Sheet1
number	WBC	Hb	Plt	liver fibrosis	ACLF	HBV	Alcoholic liver disease	Autoimmune liver disease	Drug induced liver injury	Age	gender	height	weight	BMI	BP preoperation	Hypertension	Preoperative-TBil	Preoperative albumin	INR	MELD	Diabetes	Preoperative hepatic encephalopathy	Preoperative Scr	eGFR(MDRD)	1D Scr	2D Scr	3D Scr	4D Scr	5D Scr	6D Scr	7D Scr	Preoperative Hepatorenal syndrome	AKI（KIDGO）	AKI(0,1-3)	CRRT	1hUO	2HUO	3HUO	4HUO	5HUO	6HUO	2TUO	3TUO	4TUO	5TUO	6TUO	Surgical Hours	Anhepatic phase	Intraoperative blood loss
1	12.54	93	81	1	1	1	0	0	0	50	1	168	49	17.3611	115/74	0	278.9	32.8	1.73	18.4677	0	2	54	139.692	68	39	41	32	35	34	35	0	0	0	0	400	450	300	230	250	140	850	1150	1380	1630	1770	7	100	900
2	2.07	67	34	1	1	0	0	0	0	48	2	160	66	25.7812	115/80	0	291.5	32.9	2.35	27.2848	0	0	93	55.8119	110	97	121	160	254	159	94	0	2	1	0	260	320	200	260	140	120	580	780	1040	1180	1300	7.5	60	6000
3	5.08	99	109	1	0	1	0	0	0	57	1	168	60	21.2585	125/74	0	137.6	35.9	1.09	11.9355	1	0	62	115.98	66	55	51	55	51	52	55	0	0	0	0	800	700	400	350	210	200	1500	1900	2250	2460	2660	6.5	60	2000
4	5.39	125	183	1	0	1	0	0	0	49	1	176	85	27.4406	109/82	0	15.6	38.6	1.09	6.91481	0	0	87	80.8964	166	195	163	93	74	61	89	0	2	1	0	220	200	180	180	130	90	420	600	780	910	1000	4.5	60	500
5	4.04	117	33	1	0	1	0	0	0	46	1	168	70	24.8016	125/67	0	33.5	39.5	1.37	11.6937	1	0	81	88.9841	147	127	97	90	65	105	77	0	1	1	0	250	300	240	140	140	85	550	790	930	1070	1155	5	60	1500
6	4.86	99	108	1	0	1	0	0	0	61	1	169	67.3	23.5636	95/67	0	17.7	34.6	1.2	10.2768	0	0	105	62.283	102	155	245	189	122	103	95	0	2	1	0	340	380	280	280	380	230	720	1000	1280	1660	1890	5.5	60	500
7	4.44	92	72	0	1	1	0	0	0	47	1	165	65	23.8751	135/71	0	632.8	43	3.37	30.9756	0	3	66	112.216	73	77	76	77	68	64	70	0	0	0	0	400	220	120	180	140	110	620	740	920	1060	1170	6	60	1900
8	8.56	101	48	1	0	1	0	0	0	29	1	176	85	27.4406	136/87	0	33.9	28.6	1.62	12.0768	0	0	69	117.583	88	78	96	85	83	79	79	0	0	0	0	600	800	800	1000	460	500	1400	2200	3200	3660	4160	6.4	60	2000
9	6.39	93	66	1	0	1	0	0	0	47	1	160	52	20.3125	109/66	0	35.6	35.5	1.7	13.4742	0	0	74	98.3365	58	67	81	57	53	55	71	0	0	0	0	230	380	280	260	120	180	610	890	1150	1270	1450	8	90	2500
10	8.74	119	86	0	1	1	0	0	0	44	1	165	70.5	25.8953	129/89	0	356.4	22.2	1.7	20.3737	1	1	61	124.552	66	59	65	58	42	44	35	0	0	0	0	400	400	200	100	70	100	800	1000	1100	1170	1270	5	40	400
11	13.22	113	47	0	1	0	0	0	1	30	1	175	70	22.8571	108/69	0	425.7	33.9	2.71	23.1355	0	0	44	196.265	99	94	68	60	51	59	60	0	2	1	0	500	500	600	320	160	100	1000	1600	1920	2080	2180	5.2	40	400
12	12.65	83	67	0	1	0	1	0	0	60	1	160	40	15.625	95/55	0	249.1	23.6	1.45	13.1799	0	2	40	190.328	44	46	45	38	44	40	38	0	0	0	0	600	600	400	80	100	100	1200	1600	1680	1780	1880	6.5	55	2900
13	13.3	157	244	0	1	0	0	0	1	15	1	170	60	20.7612	126/77	0	367.1	35.8	1.64	18.9135	0	3	54	178.367	61	82	42	39	43	52	39	0	0	0	0	600	800	800	500	280	200	1400	2200	2700	2980	3180	5.8	70	1700
14	6.47	118	52	1	0	0	1	0	0	68	1	170	79.1	27.3702	92/59	0	55.8	25.6	1.31	12.6449	0	0	77	87.1434	118	92	87	79	66	68	88	0	1	1	0	600	500	480	200	200	260	1100	1580	1780	1980	2240	6	65	1200
15	9.75	111	136	1	0	1	0	0	0	43	1	176	79	25.5036	135/86	0	26.1	29	1.28	13.7574	0	0	120	57.3158	142	143	115	131	108	103	110	0	0	0	0	380	260	220	180	90	80	640	860	1040	1130	1210	4.5	80	1900
16	10.53	120	210	1	0	0	0	0	0	65	1	166	58.6	21.2658	98/67	0	106.1	42.2	1	10.5826	0	0	66	105.068	57	64	56	60	67	62	77	0	0	0	0	520	500	600	300	650	200	1020	1620	1920	2570	2770	4.6	60	900
17	3.51	69	41	1	0	0	0	0	0	61	2	160	47.5	18.5547	111/61	0	34.1	28.9	1.2	17.5066	0	0	172	26.1473	157	131	112	104	89	75	83	1	0	0	0	600	680	400	270	220	160	1280	1680	1950	2170	2330	5.5	40	1900
18	6.95	106	262	1	0	1	0	0	0	43	1	172	92	31.0979	112/67	0	9.6	24.5	1.15	9.07201	0	0	124	55.1876	152	153	208	173	133	120	110	0	1	1	0	180	90	80	50	60	60	270	350	400	460	520	7	80	1600
19	4.75	138	59	1	0	0	1	0	0	44	1	171	92	31.4627	136/85	0	100.5	36.1	1.42	14.5905	1	2	68	109.877	88	74	78	68	64	60	65	0	0	0	0	400	500	580	260	110	70	900	1480	1740	1850	1920	6.5	63	1700
20	5.14	120	166	1	0	0	0	0	0	26	1	166	36.5	13.2458	86/42	0	23.7	44.2	1.01	6.22541	0	0	75	109.19	60	85	203	311	213	315	153	0	3	1	1	140	110	60	28	26	15	250	310	338	364	379	8	80	2600
21	6.76	136	79	1	1	1	0	0	0	52	1	172	91	30.7599	170/91	1	306.7	26.4	1.72	20.0901	1	1	62	118.161	103	108	96	80	69	69	67	0	1	1	0	400	300	300	320	200	160	700	1000	1320	1520	1680	5.5	80	600
22	3.72	75	106	0	1	0	0	1	0	49	2	170	89	30.7958	111/63	0	329.5	38.8	4.18	30.9082	0	2	66	82.5628	61	127	236	234	143	105	75	0	3	1	0	100	80	50	50	80	30	180	230	280	360	390	8	60	2300
23	2.93	132	44	1	0	1	0	0	0	37	1	172	89	30.0838	136/65	0	41.7	30.9	1.4	5.75186	0	0	39	216.177	72	72	48	45	44	39	43	0	0	0	0	800	600	500	400	300	250	1400	1900	2300	2600	2850	7.2	80	1400
24	9.34	112	112	1	1	1	0	0	0	45	1	170	70	24.2215	106/55	0	284.4	33.7	1.71	18.4117	0	3	54	142.712	91	65	62	63	55	56	52	0	1	1	0	600	500	400	300	150	100	1100	1500	1800	1950	2050	6.5	60	1500
25	7.43	129	14	0	1	1	0	0	0	55	1	160	61	23.8281	130/79	0	399.5	33.5	3.9	29.2864	1	0	56	131.384	206	198	239	245	215	161	161	0	3	1	1	300	360	280	400	120	100	660	940	1340	1460	1560	6.5	70	1900
26	5.17	117	92	1	1	0	0	0	0	43	1	172	87	29.4078	151/85	1	67.8	32.4	1.31	9.97876	1	3	54	144.035	108	64	65	52	54	48	47	0	1	1	0	200	300	300	240	75	35	500	800	1040	1115	1150	8	100	2500
27	7.98	149	44	0	1	1	0	0	0	44	1	170	69	23.8754	117/70	0	755.3	35.4	2.36	29.624	0	0	81	89.7907	81	65	82	62	64	55	55	0	0	0	0	280	600	800	770	340	300	880	1680	2450	2790	3090	8	80	2900
28	3.92	119	27	1	0	1	0	0	0	55	1	170	86	29.7578	99/70	0	51.8	24	1.22	9.00885	1	0	59	123.705	191	318	242	361	332	388	248	0	3	1	0	130	260	180	160	65	50	390	570	730	795	845	7	80	1500
29	9.94	97	94	1	1	1	0	0	0	60	1	177	85	27.1314	124/70	0	480.2	34.5	3.03	33.8127	1	0	112	58.0072	113	194	163	98	76	85	97	0	1	1	0	600	800	400	240	220	220	1400	1800	2040	2260	2480	5.3	90	1500
30	5.13	111	48	0	1	1	0	0	0	39	1	175	85	27.7551	110/75	0	714	33.3	2.58	31.0946	0	3	87	84.733	109	94	73	68	69	56	69	0	0	0	0	600	480	360	420	240	220	1080	1440	1860	2100	2320	5.4	60	1400
31	5.28	141	238	0	0	1	0	0	0	34	1	173	68	22.7204	110/75	0	29.8	44	1.54	12.6769	0	0	82	93.2852	83	61	53	66	68	74	78	0	0	0	0	300	400	300	360	340	70	700	1000	1360	1700	1770	5.7	150	500
32	3.37	96	85	1	0	1	0	0	0	61	1	175	84	27.4286	99/58	0	20.4	16.9	1.2	12.413	0	0	124	51.4059	111	136	173	154	180	117	89	0	1	1	0	300	280	120	25	25	25	580	700	725	750	775	7.25	90	1000
33	3.69	98	146	1	0	1	0	0	0	52	1	170	67	23.1834	100/69	0	51	29.6	1.43	14.2336	0	1	85	82.1005	100	115	136	107	85	99	81	0	1	1	0	150	160	200	180	180	30	310	510	690	870	900	7.5	60	700
34	14.73	74	63	1	0	0	0	0	0	51	1	154	50	21.0828	127/60	0	7.9	42.2	1.34	19.1751	0	0	321	17.7869	291	349	410	446	411	366	371	1	3	1	1	5	5	5	5	5	5	10	15	20	25	30	7	180	5800
35	1.89	91	27	1	1	1	0	0	0	53	1	160	50	19.5312	151/74	1	643.8	34.7	2.42	25.2263	0	2	53	141.059	53	61	58	60	58	63	65	0	2	1	0	105	60	60	50	50	37	165	225	275	325	362	5	60	1200
36	4.33	72	40	1	0	0	1	0	0	58	1	174	75	24.7721	102/70	0	43.7	38.6	1.49	12.5135	1	3	72	97.2538	91	89	80	80	51	49	62	0	0	0	0	300	600	400	400	300	300	900	1300	1700	2000	2300	5	50	2100
37	5.06	128	88	1	0	1	0	0	0	49	1	173	83	27.7323	108/81	0	18.8	28.2	1.3	5.70466	1	0	58	129.163	130	294	326	124	88	92	83	0	3	1	0	20	100	80	150	80	50	120	200	350	430	480	6.5	65	2000
38	3.13	94	22	1	0	0	1	0	0	64	1	172	83	28.0557	105/62	0	96.5	33.1	1.65	19.6259	1	0	98	66.7905	169	210	275	250	157	117	95	0	2	1	0	80	100	80	80	120	60	180	260	340	460	520	5.8	40	900
39	2.45	103	28	1	0	1	0	0	0	44	1	178	83	26.1962	104/76	0	49.8	32.1	1.62	17.1961	0	0	101	69.6043	129	147	135	142	117	98	118	0	1	1	0	400	340	220	120	110	110	740	960	1080	1190	1300	6.5	65	1500
40	6.12	134	151	1	0	1	0	0	0	52	1	165	58	21.3039	131/85	0	14.7	31.2	1.2	4.81837	1	0	64	113.91	109	184	170	137	99	85	80	0	1	1	0	300	320	350	280	160	150	620	970	1250	1410	1560	8.5	90	400
41	4.36	83	21	0	1	1	0	0	0	50	2	150	65	28.8889	145/102	1	483.9	38.1	3.36	24.623	0	3	38	155.484	82	69	47	42	36	31	44	0	2	1	0	70	150	100	75	60	40	220	320	395	455	495	7	80	1600
42	1.54	75	20	1	0	0	1	0	0	49	1	175	80	26.1224	166/98	0	54.7	33.6	1.71	14.3604	1	1	68	107.503	199	334	231	128	90	91	91	0	3	1	0	100	120	80	180	180	180	220	300	480	660	840	6.9	78	1200
43	4.83	132	108	1	0	1	0	0	0	59	1	175	80	26.1224	109/67	0	140.7	34.7	1.77	14.7909	1	1	47	158.548	76	154	144	179	212	214	153	0	2	1	0	110	140	70	65	16	75	250	320	385	401	476	11	90	5000
44	14.87	105	122	1	1	1	0	0	0	43	1	173	80	26.7299	125/61	0	410.3	35.8	2.44	22.6554	0	0	48	165.005	80	104	75	72	63	61	53	0	2	1	0	85	80	75	70	70	60	165	240	310	380	440	6	60	700
45	8.23	153	125	0	1	1	0	0	0	52	1	169	80	28.0102	117/69	0	358.7	40.1	5.42	34.8415	0	3	71	101.052	138	128	77	69	71	65	96	0	1	1	0	480	300	240	180	150	100	780	1020	1200	1350	1450	6	60	600
46	12.98	128	147	0	1	1	0	0	0	46	1	166	80	29.0318	133/76	0	383.9	33.6	3.38	27.7022	0	2	57	133.483	92	96	82	75	78	60	59	0	1	1	0	1000	800	240	100	60	50	1800	2040	2140	2200	2250	5.5	69	1000
47	2.69	102	69	1	1	1	0	0	0	32	1	170	80	27.6817	172/106	1	378.2	41	3.29	31.0657	0	2	84	91.8502	134	90	90	79	102	120	109	0	1	1	0	400	500	400	260	170	75	900	1300	1560	1730	1805	6	56	500
48	5.86	146	51	0	1	1	0	0	0	51	1	180	80	24.6914	151/79	1	445.4	30.8	3.75	32.5637	1	3	79	89.6903	94	79	64	65	54	63	50	0	0	0	0	600	400	200	280	280	160	1000	1200	1480	1760	1920	6.4	60	1700
49	13.02	140	232	0	1	0	0	0	0	62	2	162	80	30.4832	110/66	0	200	31.3	2.72	23.2837	0	2	60	87.863	77	83	63	55	47	55	61	0	0	0	0	780	650	500	480	340	110	1430	1930	2410	2750	2860	4.8	40	900
50	1.43	106	12	1	0	1	0	0	0	46	1	171	87	29.7527	127/64	0	44.7	35.1	1.64	12.6919	0	0	65	114.71	156	115	101	95	72	73	59	0	2	1	0	600	500	300	300	310	280	1100	1400	1700	2010	2290	6	60	1400
51	11.52	139	125	1	1	1	0	0	0	35	1	170	78	26.9896	140/85	1	347.6	30.6	2.16	21.7907	0	1	54	150.181	77	57	58	53	54	58	54	0	0	0	0	800	1000	900	450	250	200	1800	2700	3150	3400	3600	5.8	58	1400
52	3.24	160	149	1	0	1	0	0	0	48	1	175	77.9	25.4367	130/76	0	12.7	36.7	1.21	4.2044	0	0	63	117.9	77	65	62	55	72	61	74	0	0	0	0	400	580	480	360	225	80	980	1460	1820	2045	2125	6	70	700
53	5.23	134	51	1	0	1	0	0	0	47	1	175	77	25.1429	138/84	0	12.3	33.8	1.12	2.42329	0	0	58	130.26	116	81	66	57	71	65	62	0	2	1	0	400	600	500	500	400	140	1000	1500	2000	2400	2540	5.5	64	500
54	8.25	77	58	1	0	1	0	0	0	49	1	170	65	22.4913	127/88	0	39.6	38.8	1.39	13.1777	0	0	87	80.8964	86	76	54	44	46	36	42	0	0	0	0	470	440	300	550	600	600	910	1210	1760	2360	2960	4.8	50	400
55	2.86	100	66	1	0	1	0	0	0	56	1	170	76.6	26.5052	122/83	0	29.2	31.6	0.84	4.82538	1	0	74	94.9005	238	270	276	194	152	134	121	0	3	1	0	50	75	50	220	100	80	125	175	395	495	575	5.8	60	600
56	12.01	120	101	1	1	1	0	0	0	36	1	175	76.3	24.9143	144/78	1	709.3	29.4	3.15	32.4999	0	3	80	94.8743	98	84	76	80	88	74	69	0	0	0	0	500	600	500	450	300	550	1100	1600	2050	2350	2900	6	55	900
57	9.52	115	48	0	1	1	0	0	0	64	1	170	76	26.2976	123/83	0	365.9	29.1	2.09	27.1402	1	3	96	68.3988	262	249	137	97	109	81	108	0	2	1	0	12	100	100	220	220	160	112	212	432	652	812	7	70	2600
58	7.12	106	128	0	1	1	0	0	0	52	1	165	75	27.5482	127/60	0	350.3	42.8	2.52	32.0543	0	3	131	49.8384	138	230	422	430	283	169	138	1	3	1	1	150	200	120	65	25	20	350	470	535	560	580	6	70	4200
59	4.16	87	33	1	1	0	0	0	0	42	1	180	75	23.1481	140/64	1	156.8	26.1	3.79	35.7274	0	0	164	40.1601	180	339	445	251	135	121	82	1	3	1	0	80	100	90	280	260	200	180	270	550	810	1010	5	60	1200
60	10.28	111	122	0	1	1	0	0	0	53	1	168	75	26.5731	107/63	0	416.6	26.4	4.99	32.3759	0	3	57	129.699	187	210	186	326	-	-	-	0	3	1	1	180	45	62	28	30	20	225	287	315	345	365	7	80	3100
61	8.72	110	149	0	1	1	0	0	0	33	1	178	75	23.6713	141/89	1	378.5	36.6	3.09	23.712	0	1	42	203.122	98	92	76	74	59	55	69	0	2	1	0	500	600	500	400	320	200	1100	1600	2000	2320	2520	6.2	80	1000
62	2.35	106	22	1	0	1	0	0	0	59	1	170	75	25.9516	113/84	0	57.4	30	1.74	14.7382	0	2	68	103.525	74	130	162	144	110	89	91	0	2	1	0	200	200	260	200	160	160	400	660	860	1020	1180	6	80	3000
63	3.57	105	42	1	0	1	0	0	0	53	1	165	75	27.5482	109/60	0	276.5	37	2.77	30.6243	0	0	111	60.1054	163	224	94	98	107	87	80	0	2	1	0	500	600	500	440	300	220	1100	1600	2040	2340	2560	6	60	1000
64	0.7	92	43	0	1	1	0	0	0	40	1	171	75	25.6489	124/69	0	468.8	31.1	2.56	27.3216	0	0	70	108.338	98	97	76	75	94	80	83	0	1	1	0	600	500	400	400	300	350	1100	1500	1900	2200	2550	6.4	60	4500
65	4.12	154	50	1	0	1	0	0	0	37	1	180	75	23.1481	134/80	0	42.3	34.7	1.29	10.0845	0	0	67	115.773	129	101	78	64	64	55	56	0	1	1	0	300	300	250	500	320	240	600	850	1350	1670	1910	6.8	90	800
66	4.44	92	72	0	1	1	0	0	0	47	1	165	60	22.0386	126/73	0	632.8	43	3.37	30.9756	0	0	66	112.216	73	76	77	68	64	74	73	0	0	0	0	600	600	580	490	320	400	1200	1780	2270	2590	2990	6	80	1400
67	7.84	144	89	0	1	1	0	0	0	33	1	166	75	27.2173	128/77	0	432	34.2	3.96	32.4303	0	3	74	105.656	96	79	70	62	55	54	55	0	0	0	0	600	700	1000	85	70	80	1300	2300	2385	2455	2535	5.5	45	500
68	11.68	88	116	0	1	1	0	0	0	45	1	170	75	25.9516	132/78	0	180.3	27.4	1.64	21.1156	0	2	90	79.1491	58	70	66	62	51	49	51	0	0	0	0	800	800	600	260	260	130	1600	2200	2460	2720	2850	6.2	92	900
69	16	126	94	0	1	1	0	0	0	24	1	179	75	23.4075	123/93	1	301.3	34.5	1.83	23.1639	0	4	80	103.014	105	101	102	89	85	73	76	0	0	0	0	1000	800	600	460	320	190	1800	2400	2860	3180	3370	6.5	60	1100
70	7.5	133	74	1	1	1	0	0	0	38	1	170	75	25.9516	151/81	0	661.3	32.1	2.93	30.8032	1	3	75	101.094	74	51	50	42	41	36	39	0	0	0	0	200	600	600	800	200	90	800	1400	2200	2400	2490	4.4	52	300
71	6.41	105	91	0	1	1	0	0	0	44	1	165	52	19.1001	108/66	0	539.4	27.3	1.59	22.0999	0	0	67	111.772	54	45	48	46	43	69	46	0	0	0	0	600	600	500	180	160	60	1200	1700	1880	2040	2100	6	55	1900
72	3.56	97	28	1	1	1	0	0	0	54	1	170	81.5	28.2007	106/59	0	435.4	33	2.44	26.9059	1	1	73	97.1166	121	154	157	105	73	68	75	0	2	1	0	100	200	200	340	50	60	300	500	840	890	950	5	55	1000
73	6.31	151	157	0	1	1	0	0	0	39	1	165	74	27.1809	124/82	0	220.7	32.7	2.14	25.8758	0	0	100	72.1536	116	94	77	63	57	58	54	0	0	0	0	230	250	120	80	80	45	480	600	680	760	805	6	45	2900
74	3.5	115	58	0	1	1	0	0	0	33	1	162	74	28.1969	106/72	0	508.3	33.9	1.93	22.6598	0	2	58	139.955	48	76	65	59	59	54	50	0	0	0	0	800	800	400	180	150	140	1600	2000	2180	2330	2470	6.8	70	1400
75	2.82	90	40	1	0	1	0	0	0	49	1	170	73	25.2595	106/69	0	43.8	30.5	1.54	14.3717	0	0	84	84.2395	114	160	130	105	107	95	87	0	1	1	0	800	700	500	330	260	180	1500	2000	2330	2590	2770	7	75	800
76	2.63	99	44	0	1	1	0	0	0	43	1	172	72	24.3375	154/88	1	796.7	32.2	2.99	37.092	0	0	131	51.7987	220	280	198	144	120	94	78	1	2	1	0	260	250	180	200	180	140	510	690	890	1070	1210	5.8	60	7000
77	1.91	89	24	1	0	0	0	0	0	53	1	173	72	24.0569	141/76	1	28.9	36.2	1.49	16.6881	0	0	131	49.6461	127	151	125	138	138	127	134	1	0	0	0	350	230	170	120	160	180	580	750	870	1030	1210	9	120	2900
78	5.4	116	90	1	0	1	0	0	0	39	1	161	72	27.7767	106/71	0	22.8	51	1.53	14.3189	0	3	109	65.3232	124	172	182	133	115	75	82	0	1	1	0	320	460	340	200	140	100	780	1120	1320	1460	1560	6.5	75	4800
79	7.6	115	147	1	1	1	0	0	0	52	1	160	72	28.125	114/68	0	387.2	36.2	3.59	27.5285	1	1	52	144.753	69	73	65	61	51	55	55	0	0	0	0	400	600	600	400	150	120	1000	1600	2000	2150	2270	5.2	60	900
80	3.75	69	85	1	1	1	0	0	0	35	1	172	71	23.9995	130/84	0	280.8	26	2.92	25.8361	0	1	63	125.707	87	77	58	52	60	60	49	0	0	0	0	400	500	400	240	310	160	900	1300	1540	1850	2010	6.5	80	2400
81	5.8	141	85	1	0	0	0	0	0	41	1	167	70.5	25.2788	94/55	0	11.8	42.4	1.34	5.80123	0	0	68	111.464	59	70	71	54	53	56	91	0	0	0	0	270	270	230	150	100	180	540	770	920	1020	1200	6.8	70	1900
82	5.54	137	42	1	1	1	0	0	0	43	1	173	70	23.3887	121/77	0	662.3	47	1.36	19.4082	0	3	56	138.115	165	113	137	102	71	58	49	0	3	1	0	80	100	120	80	60	60	180	300	380	440	500	5	60	2000
83	4.27	82	33	1	1	1	0	0	0	36	1	170	83.7	28.9619	124/66	0	484.3	34.4	2.7	27.0301	0	1	63	124.99	83	87	98	82	90	87	84	0	1	1	0	800	1000	600	300	150	150	1800	2400	2700	2850	3000	8	70	4000
84	11.49	106	130	1	0	1	0	0	0	52	1	167	70	25.0995	123/76	0	101.1	36.5	1.39	17.0649	0	0	90	76.8598	132	130	95	59	63	77	69	0	1	1	0	140	340	340	300	200	110	480	820	1120	1320	1430	6	60	2000
85	6.5	70	42	1	1	1	0	0	0	43	1	160	70	27.3438	129/76	0	320.1	33.6	2.03	22.4134	0	2	64	118.391	83	104	100	88	69	60	61	0	1	1	0	500	340	200	120	80	70	840	1040	1160	1240	1310	5.5	90	3500
86	10.61	107	44	0	1	1	0	0	0	54	1	172	70	23.6614	119/79	0	734.1	35.2	2.15	32.325	0	2	121	54.2043	162	186	150	102	101	146	117	0	1	1	0	420	380	380	220	150	110	800	1180	1400	1550	1660	6	70	4000
87	7.95	90	49	1	1	1	0	0	0	50	1	170	70	24.2215	123/76	0	286.6	27.9	2.61	27.1872	0	0	82	86.2605	98	102	112	106	81	75	67	0	1	1	0	600	800	400	500	160	200	1400	1800	2300	2460	2660	6.4	70	1200
88	7.51	95	35	1	0	1	0	0	0	52	1	168	70	24.8016	128/83	0	41	35.6	1.71	16.0618	0	1	91	75.886	144	112	87	91	87	82	82	0	1	1	0	400	400	400	300	300	300	800	1200	1500	1800	2100	6.4	80	1500
89	1.33	98	54	1	0	1	0	0	0	40	1	172	70	23.6614	117/70	0	28.7	46.3	1.28	7.77881	0	1	62	124.625	98	76	75	71	66	67	56	0	1	1	0	400	600	400	160	90	70	1000	1400	1560	1650	1720	7.5	70	1000
90	12.19	138	125	0	1	1	0	0	0	60	1	170	70	24.2215	104/69	0	255.9	32.8	5.07	32.2539	0	0	67	104.952	117	122	94	73	60	57	52	0	1	1	0	200	180	110	70	50	35	380	490	560	610	645	6	70	3000
91	13.63	99	87	0	1	1	0	0	0	54	1	175	70	22.8571	114/64	0	701.9	35.8	2.31	26.8441	0	0	64	113.041	66	53	56	62	55	54	55	0	0	0	0	300	400	300	480	280	200	700	1000	1480	1760	1960	8	60	2400
92	3.34	121	101	1	0	1	0	0	0	54	1	168	70	24.8016	108/64	0	47.1	34.7	1.21	9.91813	0	0	68	105.403	67	80	83	81	78	60	56	0	0	0	0	480	550	480	310	320	140	1030	1510	1820	2140	2280	6.5	60	1900
93	3.82	160	58	1	0	1	0	0	0	43	1	166	70	25.4028	126/71	0	19.6	39.8	1.28	6.6344	0	0	64	118.391	87	81	73	85	75	74	83	0	0	0	0	600	440	140	140	100	80	1040	1180	1320	1420	1500	6.2	80	2400
94	3.61	111	77	1	0	1	0	0	0	50	1	173	70	23.3887	148/84	1	56.8	32.9	1.57	19.6191	0	0	128	51.598	121	142	153	144	126	104	93	0	0	0	0	200	260	200	85	55	50	460	660	745	800	850	7	60	1900
95	4.72	119	56	0	1	1	0	0	0	55	1	170	70	24.2215	122/82	0	342.3	36	2.78	30.0821	1	3	96	70.5358	106	115	117	80	87	78	73	0	0	0	0	400	600	600	760	500	300	1000	1600	2360	2860	3160	5.2	60	100
96	8.44	137	144	0	1	1	0	0	0	39	1	170	70	24.2215	137/85	0	400.8	37	3.87	32.1439	0	3	76	99.0373	90	83	82	84	64	62	52	0	0	0	0	580	620	460	260	160	160	1200	1660	1920	2080	2240	6	60	400
97	8.07	137	30	1	0	0	0	0	0	31	1	173	70	23.3887	138/74	0	557.6	39.9	1.38	19.8949	0	0	62	131.243	69	73	69	69	62	65	63	0	0	0	0	400	800	800	300	250	120	1200	2000	2300	2550	2670	6	63	1400
98	4.76	114	82	1	1	0	0	0	0	19	1	175	70	22.8571	161/99	1	113.4	26	1.67	12.4659	0	2	43	221.123	50	36	32	32	30	33	36	0	0	0	0	600	600	500	450	300	200	1200	1700	2150	2450	2650	8.4	75	2900
99	6.58	132	59	0	1	1	0	0	0	43	1	173	70	23.3887	110/69	0	662.3	47	1.36	19.4082	0	2	56	138.115	113	165	137	102	71	58	49	0	3	1	0	50	75	40	150	175	120	125	165	315	490	610	5.75	60	400
100	4.74	81	46	1	0	1	0	0	0	47	1	171	69	23.597	125/83	0	23.3	31.8	1.2	14.8093	1	0	151	43.1786	185	166	153	199	149	156	217	1	1	1	0	50	50	50	20	100	80	100	150	170	270	350	6	70	1000
101	6.5	151	153	1	0	1	0	0	0	40	1	169	69	24.1588	157/85	1	8	36.5	1.03	2.57074	0	0	77	97.0545	120	91	88	80	77	73	79	0	1	1	0	340	310	280	220	160	130	650	930	1150	1310	1440	5	71	500
102	4.42	95	75	1	1	1	0	0	0	56	1	163	68.8	25.8948	128/80	0	412.6	27.2	2.27	26.4048	0	1	77	90.6466	91	114	104	88	71	57	65	0	1	1	0	400	400	500	420	300	380	800	1300	1720	2020	2400	5.1	65	2000
103	4.76	129	80	0	1	1	0	0	0	40	1	161	68.6	26.465	117/70	0	351.5	32.8	1.82	21.6948	0	0	65	118.011	109	72	52	55	62	60	75	0	1	1	0	260	270	240	180	150	100	530	770	950	1100	1200	5.5	60	1200
104	8.66	99	78	1	1	1	0	0	0	39	1	175	75	24.4898	115/74	0	459.7	33.8	2.05	30.4016	0	2	126	55.2625	131	120	125	100	57	76	77	0	0	0	0	400	300	350	320	110	60	700	1050	1370	1480	1540	6.5	65	1500
105	5.04	145	48	1	0	0	1	0	0	40	1	172	68	22.9854	121/68	0	22.7	34.4	1.19	18.9843	1	2	238	26.391	200	204	312	238	291	316	311	1	3	1	1	10	25	25	30	22	15	35	60	90	112	127	6.5	80	2700
106	9.57	143	102	0	1	1	0	0	0	35	1	165	68	24.977	109/69	0	374.5	28.9	3.63	25.4756	1	3	42	200.71	113	118	84	79	35	78	67	0	2	1	0	450	500	280	220	230	95	950	1230	1450	1680	1775	6	70	600
107	9.08	111	159	0	1	1	0	0	0	43	1	170	68	23.5294	129/69	0	320.5	25.1	3.92	32.954	1	2	89	80.9196	76	76	78	69	71	64	64	0	0	0	0	520	800	1000	400	140	100	1320	2320	2720	2860	2960	6.5	60	4900
108	3.69	92	120	1	0	1	0	0	0	54	1	180	68	20.9877	136/91	1	15.6	30.9	1	1.37115	0	0	54	137.526	62	53	51	47	45	46	55	0	0	0	0	600	400	300	240	180	180	1000	1300	1540	1720	1900	5	70	2400
109	2.33	83	44	1	0	1	0	0	0	66	1	172	68	22.9854	105/67	0	19.8	32.9	1.35	11.0613	0	0	95	68.7992	83	68	57	48	48	53	53	0	0	0	0	700	500	300	300	260	140	1200	1500	1800	2060	2200	6.5	58	900
110	3.55	137	58	0	1	1	0	0	0	41	1	172	68	22.9854	140/85	1	321	37.4	3.93	30.1182	0	2	66	115.371	83	72	49	46	49	54	44	0	0	0	0	600	600	500	480	420	360	1200	1700	2180	2600	2960	6	90	1400
111	4.43	106	43	1	0	1	0	0	0	48	1	173	74	24.7252	159/86	0	110.5	28.9	1.99	19.009	0	0	70	104.402	78	63	60	56	58	72	70	0	0	0	0	400	500	500	400	380	70	900	1400	1800	2180	2250	7	60	1300
112	2.73	82	25	1	0	1	0	0	0	43	1	173	67	22.3863	124/74	0	86.5	28.5	1.71	18.7927	0	0	90	79.8829	169	436	391	229	85	93	120	0	3	1	1	80	70	90	55	45	45	150	240	295	340	385	6	60	500
113	5.35	94	72	1	1	1	0	0	0	33	1	165	67	24.6097	108/68	0	290.8	39.9	2.45	20.9844	1	0	46	182.879	53	52	52	58	57	58	55	0	0	0	0	400	800	800	540	230	300	1200	2000	2540	2770	3070	5	70	700
114	4.44	65	77	1	0	0	1	0	0	40	1	173	67	22.3863	103/69	0	154.5	32.3	1.53	17.0603	0	0	68	112.024	65	69	66	63	55	57	54	0	0	0	0	400	500	500	270	110	85	900	1400	1670	1780	1865	5	50	1300
115	4.99	134	140	0	0	0	0	0	0	69	1	169	66.2	23.1785	125/83	0	20.4	41.3	1.18	9.25432	0	0	91	71.6513	147	102	140	149	131	119	79	0	1	1	0	100	25	70	50	20	15	125	195	245	265	280	4.8	60	500
116	2.81	113	103	1	0	1	0	0	0	35	1	173	66	22.0522	109/63	0	16.9	47	1.23	6.62135	0	0	71	109.508	154	154	105	88	69	79	79	0	2	1	0	600	600	500	240	320	220	1200	1700	1940	2260	2480	5.75	80	600
117	3.67	85	8	1	0	0	1	0	0	52	1	170	66	22.8374	107/69	0	56.3	35.1	1.66	10.9917	0	0	49	155.028	81	81	74	61	64	58	68	0	0	0	0	600	600	400	60	40	25	1200	1600	1660	1700	1725	6.6	68	1700
118	4.77	92	57	1	1	1	0	0	0	51	2	168	66	23.3844	127/82	0	189	29.6	2.47	25.6656	1	2	88	58.7595	73	114	62	46	39	36	49	0	0	0	0	300	260	180	260	250	140	560	740	1000	1250	1390	5	60	2400
119	2.04	124	36	1	0	1	0	0	0	55	1	170	66	22.8374	118/74	0	43.3	44.5	1.28	12.5938	1	0	87	79.0215	100	96	70	61	73	83	92	0	0	0	0	650	600	480	350	270	170	1250	1730	2080	2350	2520	7.5	90	900
120	3.7	92	46	1	1	0	0	0	0	38	1	170	79.1	27.3702	128/63	0	610.9	30.7	1.73	26.3512	0	1	90	81.9128	98	110	98	75	71	66	91	0	0	0	0	400	500	500	450	200	170	900	1400	1850	2050	2220	6.2	62	1500
121	7.99	76	293	0	1	1	0	0	0	49	1	163	65.8	24.7657	132/74	0	231.1	24.5	1.31	22.6191	0	3	124	53.7434	160	156	161	126	120	109	82	0	1	1	0	460	390	230	140	130	100	850	1080	1220	1350	1450	6	50	6000
122	4.84	136	119	1	0	1	0	0	0	44	1	167	65.8	23.5935	113/71	0	72.1	36.3	1.34	9.53325	0	0	49	160.375	62	55	62	57	47	52	46	0	0	0	0	600	700	600	160	80	100	1300	1900	2060	2140	2240	6	66	1400
123	2.54	83	32	1	1	1	0	0	0	58	1	173	65	21.7181	141/70	1	338.4	32.2	1.69	30.2829	0	0	176	34.6694	194	212	165	189	185	154	185	1	1	1	0	300	300	220	180	110	80	600	820	1000	1110	1190	6.5	60	5000
124	3.73	98	36	0	1	1	0	0	0	57	2	156	65	26.7094	102/71	0	341.8	41.4	1.88	20.348	1	2	55	98.8159	43	114	86	74	58	64	62	0	2	1	0	400	360	280	280	280	240	760	1040	1320	1600	1840	6.75	70	1600
125	4.32	103	52	1	1	1	0	0	0	48	1	168	65	23.03	109/68	0	640.5	32.7	2.33	26.7417	1	0	65	113.723	108	81	85	82	74	73	65	0	1	1	0	400	600	600	500	650	360	1000	1600	2100	2750	3110	4.8	45	1200
126	2.71	103	52	1	0	1	0	0	0	44	1	172	65	21.9713	105/81	0	13.5	33.2	1.1	4.38052	0	0	70	106.262	111	86	62	54	55	47	53	0	1	1	0	600	650	460	400	200	170	1250	1710	2110	2310	2480	6.5	70	800
127	3.51	113	77	1	0	1	0	0	0	51	1	164	65	24.1672	130/77	0	294.9	30.2	1.76	18.5099	1	0	52	145.325	83	69	56	55	49	50	53	0	1	1	0	200	200	300	450	550	400	400	700	1150	1700	2100	5	55	1200
128	4.12	154	50	0	0	0	0	0	0	38	1	190	65	18.0055	118/72	0	338.5	26.1	1.06	13.355	0	0	52	154.269	82	60	60	57	59	58	62	0	1	1	0	600	700	650	560	280	160	1300	1950	2510	2790	2950	8	110	2500
129	15.97	138	348	1	0	1	0	0	0	67	1	166	65	23.5883	139/76	0	40.1	35.8	1.23	14.366	0	0	113	56.1433	84	69	67	67	63	69	72	0	0	0	0	1000	600	600	400	160	140	1600	2200	2600	2760	2900	5	45	1500
130	1.65	97	73	1	0	0	0	1	0	24	2	150	52	23.1111	130/67	0	24.1	43.1	1.15	4.04054	0	0	51	128.508	58	40	38	39	42	40	45	0	0	0	0	600	800	500	260	500	240	1400	1900	2160	2660	2900	7.5	80	1700
131	6.23	116	68	0	1	1	0	0	0	44	1	170	65	22.4913	117/89	0	685.1	36.4	3.21	29.9762	0	3	61	124.552	82	61	53	57	46	57	76	0	0	0	0	100	180	180	130	140	110	280	460	590	730	840	7	70	2200
132	2.89	102	43	1	0	1	0	0	0	46	1	170	65	22.4913	123/70	0	23.9	33.8	1.28	8.38457	0	0	71	103.598	76	68	91	99	79	73	56	0	0	0	0	280	180	65	50	55	35	460	525	575	630	665	5	60	700
133	6.21	114	197	1	0	1	0	0	0	49	1	169	65	22.7583	131/63	0	13.6	34.9	1.31	4.7242	0	0	59	126.64	74	96	59	52	58	57	59	0	0	0	0	800	1000	800	600	250	105	1800	2600	3200	3450	3555	6.5	96	700
134	7.89	135	26	0	1	1	0	0	0	45	1	168	65	23.03	112/62	0	630.7	25.4	2.81	31.7978	1	1	89	80.1763	104	85	87	82	67	65	79	0	0	0	0	800	900	500	330	330	180	1700	2200	2530	2860	3040	8	80	1600
135	15.24	78	96	0	1	1	0	0	0	49	1	168	65	23.03	169/85	0	707.5	30.3	1.88	25.1494	0	2	68	107.503	87	82	71	86	70	72	73	0	0	0	0	1000	800	600	600	380	140	1800	2400	3000	3380	3520	5.2	45	700
136	6.88	99	88	0	1	1	0	0	0	44	1	160	65	25.3906	102/64	0	519.1	35.6	1.68	23.1275	0	2	71	104.537	90	90	87	75	71	59	70	0	0	0	0	400	540	300	280	250	140	940	1240	1520	1770	1910	5.5	50	900
137	13.72	122	41	1	1	1	0	0	0	37	1	176	65	20.984	136/86	0	576.7	35.9	3.05	31.1091	0	2	78	97.1453	80	74	72	67	62	52	65	0	0	0	0	800	1000	600	400	390	410	1800	2400	2800	3190	3600	6.75	58	900
138	15.95	137	131	1	1	1	0	0	0	38	1	165	65	23.8751	156/93	1	508.3	35.5	3.3	28.993	0	0	60	130.786	84	54	54	50	54	54	62	0	0	0	0	700	800	600	70	80	70	1500	2100	2170	2250	2320	5.75	60	700
139	1.55	85	32	1	0	1	0	0	0	51	1	170	65	22.4913	138/80	0	13.9	39.5	1.32	7.57233	0	0	78	91.0186	85	65	54	78	82	75	78	0	0	0	0	1000	800	600	600	300	45	1800	2400	3000	3300	3345	6.5	60	1300
140	2.08	56	59	1	0	1	0	0	0	52	1	171	64	21.8871	133/77	0	38.9	30.9	1.33	10.2503	0	0	68	106.214	81	90	95	98	95	71	60	0	0	0	0	400	300	260	260	200	120	700	960	1220	1420	1540	7	90	2400
141	3.56	72	48	0	1	1	0	0	0	63	1	169	64	22.4082	110/68	0	242.9	35.2	1.88	24.1952	0	0	94	70.3053	97	80	76	67	65	62	70	0	0	0	0	300	480	450	380	300	100	780	1230	1610	1910	2010	6.8	66	1300
142	9.22	149	55	1	1	1	0	0	0	48	1	158	64	25.6369	162/74	1	306.5	30.3	2.78	24.315	0	3	55	137.903	71	60	60	61	63	60	60	0	0	0	0	350	450	480	280	200	140	800	1280	1560	1760	1900	5.9	60	1100
143	5.06	104	55	1	0	1	0	0	0	46	1	168	63.7	22.5694	119/79	0	31.4	42.5	1.21	7.33448	0	0	61	123.434	81	67	60	59	45	46	51	0	0	0	0	1000	600	300	50	65	70	1600	1900	1950	2015	2085	7	80	1200
144	10.3	118	242	1	0	1	0	0	0	54	1	173	62.5	20.8828	108/76	0	20.8	40.4	1.12	12.2413	0	0	131	49.458	163	146	144	122	80	75	69	1	1	1	0	500	500	440	110	100	110	1000	1440	1550	1650	1760	5.9	61	700
145	5.14	111	175	1	0	1	0	0	0	43	1	174	62.5	20.6434	107/72	0	33.8	29.3	1.34	14.3299	0	0	109	64.0412	60	104	102	80	76	78	116	0	1	1	0	100	70	80	70	90	85	170	250	320	410	495	6	65	1000
146	10.13	109	88	1	1	1	0	0	0	37	1	176	62.3	20.1123	124/78	0	269.5	33.7	2.02	19.7109	0	3	52	155.107	71	55	57	54	52	54	56	0	0	0	0	260	180	130	100	60	60	440	570	670	730	790	6	60	1900
147	3.58	131	31	0	1	1	0	0	0	41	1	167	62	22.231	102/67	0	880	37.3	2.41	31.662	0	0	92	78.6389	124	144	204	170	77	61	58	0	1	1	0	340	280	200	160	120	100	620	820	980	1100	1200	5.8	57	5000
148	2.16	80	43	1	0	1	0	0	0	44	1	173	62	20.7157	130/76	0	35.6	27.9	1.24	8.84212	0	0	66	113.729	102	88	58	53	54	53	55	0	1	1	0	400	320	400	300	160	160	720	1120	1420	1580	1740	7	100	2000
149	1.75	98	18	1	0	1	0	0	0	54	1	168	62	21.9671	109/66	0	29.4	27.7	1.9	16.591	1	2	97	69.9574	109	102	90	90	84	72	69	0	0	0	0	420	320	180	110	120	90	740	920	1030	1150	1240	7.5	90	1900
150	12.43	98	476	0	0	1	0	0	0	56	1	172	62	20.9573	136/92	1	256	25.1	1.11	14.1835	0	0	60	120.886	73	70	44	42	52	55	56	0	0	0	0	600	800	800	760	340	140	1400	2200	2960	3300	3440	5	80	1900
151	7.41	130	99	1	1	1	0	0	0	35	1	165	74	27.1809	136/83	0	234	41.2	2.07	21.2901	0	0	63	125.707	69	75	72	76	89	82	78	0	0	0	0	400	500	550	740	280	120	900	1450	2190	2470	2590	5.1	65	400
152	4.6	123	45	1	0	0	0	0	0	50	1	165	61	22.4059	135/78	0	61.8	36.4	1.67	17.4609	1	0	92	75.5339	126	186	128	93	77	80	105	0	2	1	0	640	340	340	220	180	180	980	1320	1540	1720	1900	4.5	90	1300
153	6.21	144	65	0	1	1	0	0	0	52	1	160	61	23.8281	124/56	0	458.3	35.1	3.52	27.9486	0	0	52	144.753	71	55	54	52	56	60	66	0	0	0	0	400	600	600	400	250	200	1000	1600	2000	2250	2450	4.5	40	1100
154	3.44	97	37	0	1	1	0	0	0	49	1	160	61	23.8281	148/95	1	667.2	41.9	1.61	26.5006	0	2	96	72.2093	73	120	89	92	103	74	77	0	0	0	0	400	340	280	180	140	160	740	1020	1200	1340	1500	5	60	2400
155	16.38	121	110	0	1	0	0	1	0	57	2	155	61	25.3902	102/67	0	272.6	31.6	1.8	20.7516	0	2	66	80.0666	70	67	25	53	53	58	47	0	0	0	0	900	1000	600	300	250	280	1900	2500	2800	3050	3330	6	74	400
156	7.4	151	98	0	1	1	0	0	0	46	1	165	60	22.0386	125/85	0	416.1	130.5	3.88	36.7001	0	3	120	56.5365	374	478	488					0	3	1	1	180	100	80	50	140	90	220	300	350	490	580	7	90	1000
157	11.6	77	139	1	1	0	0	0	1	15	2	165	60	22.0386	134/76	0	804.5	29.9	1.41	23.4834	0	2	76	89.2159	103	70	49	52	40	50	49	0	1	1	0	400	500	300	160	120	60	900	1200	1360	1480	1540	4.8	60	2700
158	7.16	87	98	1	1	1	0	0	0	52	1	170	60	20.7612	128/86	0	532.8	28.6	2.32	23.2813	0	2	49	155.028	80	57	41	43	48	45	53	0	1	1	0	400	410	320	280	160	180	810	1130	1410	1570	1750	4.9	60	1600
159	6.96	81	56	1	0	1	0	0	0	53	1	172	72	24.3375	121/72	0	734.9	35.6	2.41	32.7796	0	2	111	60.1054	160	177	183	105	76	87	82	0	1	1	0	920	550	450	600	240	250	1470	1920	2520	2760	3010	6.6	78	2500
160	11.75	105	247	0	0	1	0	0	0	57	1	168	60	21.2585	151/93	1	137.6	35.9	1.09	11.9355	1	0	62	115.98	54	55	51	55	51	52	55	0	0	0	0	450	530	480	350	210	70	980	1460	1810	2020	2090	6.1	45	1100
161	7.67	105	416	0	1	1	0	0	0	19	1	170	60	20.7612	101/60	0	188.9	33	1.23	14.9466	0	0	65	137.263	61	65	61	59	59	60	68	0	0	0	0	600	480	320	160	100	140	1080	1400	1560	1660	1800	5	60	1900
162	3.67	73	57	0	1	0	1	0	0	49	1	167	60	21.5139	105/65	0	456	35.4	1.99	23.3839	0	2	63	117.407	73	87	47	72	72	55	50	0	0	0	0	600	220	250	290	160	180	820	1070	1360	1520	1700	6	80	1900
163	5.68	102	107	0	1	1	0	0	0	29	1	167	60	21.5139	108/60	0	480.7	32.4	1.82	21.1044	0	1	54	156.025	57	51	37	38	45	36	45	0	0	0	0	1500	800	600	400	260	240	2300	2900	3300	3560	3800	5.8	63	1400
164	9.84	114	67	0	1	0	0	0	0	56	1	168	59.8	21.1876	108/60	0	740.6	30	1.63	31.7577	0	0	157	39.8376	159	126	114	124	117	99	91	1	0	0	0	550	600	550	500	260	480	1150	1700	2200	2460	2940	8	70	1100
165	5.95	169	100	1	0	0	0	0	0	20	1	170	59.5	20.5882	127/89	0	106.4	29.3	1.51	11.9497	0	0	47	197.485	70	41	37	43	32	34	35	0	0	0	0	600	600	400	240	25	60	1200	1600	1840	1865	1925	7.8	70	1900
166	5.23	157	60	0	1	1	0	0	0	34	1	175	59	19.2653	106/56	0	230.5	33.7	1.99	20.9426	0	0	64	124.172	95	66	51	53	46	47	46	0	1	1	0	300	400	400	160	170	80	700	1100	1260	1430	1510	6.1	60	2000
167	3.6	136	59	1	0	0	1	0	0	56	1	170	59	20.4152	146/82	1	30.9	41.9	1.11	9.7157	1	1	87	78.733	135	137	118	98	87	81	83	0	1	1	0	500	400	350	220	200	140	900	1250	1470	1670	1810	5.5	58	2000
168	2.81	115	65	1	0	1	0	0	0	64	1	160	59	23.0469	152/95	1	67.5	37.2	1.33	13.6618	0	0	78	86.9185	106	88	76	76	82	80	80	0	1	1	0	400	400	300	200	140	70	800	1100	1300	1440	1510	6.5	70	1600
169	2.34	107	80	1	0	1	0	0	0	33	1	168	59	20.9042	110/65	0	25.9	30.5	1.7	11.3115	0	0	67	118.494	92	77	68	48	48	48	36	0	0	0	0	500	700	500	500	380	160	1200	1700	2200	2580	2740	8	60	1900
170	3.98	101	78	0	1	1	0	0	0	44	1	168	59	20.9042	125/84	0	435.8	36.3	2.19	21.4717	0	2	47	168.276	60	66	50	46	49	42	52	0	0	0	0	600	800	600	220	140	80	1400	2000	2220	2360	2440	6.05	60	900
171	12.63	101	124	0	1	0	0	0	0	67	2	160	59	23.0469	135/78	0	337.8	21.2	1.69	22.707	0	0	80	62.0567	84	83	70	58	53	57	65	0	0	0	0	480	400	320	400	460	360	880	1200	1600	2060	2420	7	80	1500
172	12.26	85	88	0	1	1	0	0	0	54	1	160	58.5	22.8516	137/72	0	508.1	35.5	2.85	33.2553	1	0	111	59.8777	111	147	104	88	81	79	73	0	1	1	0	60	600	300	320	380	600	660	960	1280	1660	2260	6.5	80	1400
173	9.65	114	55	1	0	1	0	0	0	44	1	172	70	23.6614	135/84	0	605.4	48.5	2.04	25.8864	0	2	71	104.537	122	88	72	68	63	56	79	0	1	1	0	480	600	650	600	420	260	1080	1730	2330	2750	3010	6.2	50	600
174	2.53	75	39	1	1	0	1	0	0	44	2	165	58	21.3039	129/71	0	256.4	33.8	1.8	14.9629	1	1	37	164.559	191	170	112	61	51	51	37	0	3	1	0	200	250	400	300	250	440	450	850	1150	1400	1840	4.8	50	700
175	4.61	143	96	1	0	1	0	0	0	50	2	152	58	25.1039	110/62	0	20	44.5	0.89	6.4331	0	0	95	54.0087	63	55	54	49	41	40	51	0	0	0	0	300	250	140	100	90	70	550	690	790	880	950	9	90	2100
176	12.57	110	97	0	1	1	0	0	0	51	1	168	57.6	20.4082	100/56	0	819.9	43.9	1.81	29.2708	0	0	103	66.0379	145	152	139	101	92	89	102	0	1	1	0	800	1000	800	600	600	460	1800	2600	3200	3800	4260	6.5	60	2000
177	3.99	61	39	0	1	1	0	0	0	28	1	175	57	18.6122	135/71	0	783.6	35.1	3.33	27.7616	0	0	44	199.034	84	86	78	60	43	40	38	0	1	1	0	950	800	600	400	120	80	1750	2350	2750	2870	2950	6	50	1250
178	4.77	92	57	0	1	0	0	1	0	51	2	169	57	19.9573	106/63	0	189.1	29.6	2.47	25.6676	1	0	88	58.7595	73	114	62	46	39	36	49	0	1	1	0	500	540	270	260	180	150	1040	1310	1570	1750	1900	6.8	70	1500
179	2.27	75	34	1	0	1	0	0	0	35	1	171	57	19.4932	130/64	0	11	46.8	1.17	6.70589	0	0	90	83.2918	49	109	86	63	68	65	69	0	0	0	0	400	260	280	150	85	50	660	940	1090	1175	1225	5	60	1400
180	6.15	142	95	1	0	1	0	0	0	53	1	170	62	21.4533	95/65	0	34	34.6	1.3	14.2735	0	1	112	59.4865	126	102	91	82	72	66	63	0	0	0	0	600	700	400	440	360	350	1300	1700	2140	2500	2850	6.5	55	1900
181	1.18	70	32	1	0	0	1	0	0	47	1	168	56	19.8413	130/78	0	43.3	31.2	1.76	10.0427	0	0	46	170.21	107	90	69	73	46	54	49	0	2	1	0	360	600	400	160	160	260	960	1360	1520	1680	1940	5.6	80	1000
182	6.43	171	94	1	0	1	0	0	0	33	1	174	56	18.4965	130/81	0	19.9	46.5	1.19	7.00628	0	0	72	109.05	79	76	63	57	49	53	55	0	0	0	0	800	800	600	300	80	70	1600	2200	2500	2580	2650	6.1	90	400
183	7.34	94	44	1	1	1	0	0	0	52	2	158	56	22.4323	131/82	0	187.5	38.7	2.57	23.7448	0	2	69	77.4939	65	62	46	46	32	34	32	0	0	0	0	600	700	700	600	240	210	1300	2000	2600	2840	3050	8	120	1900
184	4.49	106	100	1	0	1	0	0	0	47	1	165	61	22.4059	119/65	0	93.2	31.1	1.62	13.9159	1	0	56	135.644	131	151	129	81	61	67	64	0	2	1	0	80	100	150	160	640	360	180	330	490	1130	1490	6.5	60	600
185	6.7	100	47	1	1	1	0	0	0	54	1	170	55	19.0311	119/81	0	590.9	28.3	4	39.2159	0	2	131	49.458	148	177	145	106	90	74	61	1	1	1	0	140	140	140	115	105	70	280	420	535	640	710	7	60	4500
186	9.57	96	70	1	1	1	0	0	0	58	1	170	55	19.0311	103/64	0	359.2	28	1.45	28.2326	0	2	166	37.0906	197	106	124	93	83	117	143	1	1	1	0	200	300	200	400	380	380	500	700	1100	1480	1860	5.75	60	1500
187	9.02	108	180	0	0	1	0	0	0	31	2	152	55	23.8054	144/78	1	140.1	39.7	6.32	31.842	0	4	63	95.601	110	247	376	428	510	421	421	0	3	1	1	100	80	50	43	30	40	180	230	273	303	343	6	70	600
188	6.14	98	38	1	1	1	0	0	0	58	1	165	66	24.2424	149/85	1	212.1	30.1	2.39	24.2005	0	0	75	92.7785	165	233	222	124	83	73	74	0	3	1	0	50	190	190	200	180	35	240	430	630	810	845	6	65	1600
189	6.58	103	67	0	1	1	0	0	0	19	1	165	55	20.202	121/82	0	507.4	31.9	2.31	27.1337	0	2	75	116.369	105	74	70	63	47	46	49	0	1	1	0	230	90	100	50	100	65	320	420	470	570	635	6	60	800
190	3.88	129	127	1	0	1	0	0	0	64	1	167	55	19.721	104/75	0	35.6	35.8	1.03	5.84895	0	0	60	117.653	100	85	53	56	61	56	58	0	1	1	0	400	120	240	380	200	260	520	760	1140	1340	1600	7	90	3000
191	8.43	112	65	0	1	1	0	0	0	39	1	168	55	19.487	105/55	0	490.2	38.7	1.95	23.2777	0	0	62	125.267	55	68	62	54	59	55	68	0	0	0	0	600	600	400	300	180	140	1200	1600	1900	2080	2220	7	65	1400
192	3.86	115	78	1	0	1	0	0	0	57	1	160	55	21.4844	124/84	0	421.2	35.2	2.27	24.4031	0	1	62	115.98	76	76	66	58	53	43	46	0	0	0	0	400	600	300	100	105	80	1000	1300	1400	1505	1585	6	60	900
193	5.59	107	37	1	1	1	0	0	0	65	2	160	54	21.0938	110/70	0	519.1	26.6	1.93	25.2074	0	2	75	67.2676	117	84	65	64	64	64	65	0	1	1	0	400	600	600	650	440	180	1000	1600	2250	2690	2870	5.5	60	1000
194	8.5	96	40	0	1	1	0	0	0	37	1	164	54	20.0773	146/89	1	608.4	46.6	2.25	26.7283	0	2	69	111.91	89	72	68	70	58	52	59	0	0	0	0	400	380	250	250	110	100	780	1030	1280	1390	1490	8.2	69	1400
195	3.29	78	67	1	0	0	0	1	0	62	2	155	49.2	20.4787	123/80	0	88	20.9	1.81	10.9612	0	0	37	153.493	40	40	41	56	50	48	33	0	0	0	0	600	800	650	350	260	150	1400	2050	2400	2660	2810	6	55	1400
196	7.17	102	113	0	1	1	0	0	0	53	1	165	53.5	19.6511	117/73	0	353.7	39.7	1.33	31.5875	0	0	262	22.3098	331	233	165	118	109	108	104	1	1	1	0	480	500	480	520	550	420	980	1460	1980	2530	2950	6	80	2500
197	2.71	120	31	1	0	1	0	0	0	43	1	170	53	18.3391	119/71	0	47.4	36.6	1.34	9.7223	0	0	59	130.043	71	49	55	60	57	54	49	0	0	0	0	600	800	400	270	190	90	1400	1800	2070	2260	2350	7	68	1900
198	3.6	68	15	0	1	1	0	0	0	51	2	152	42	18.1787	119/75	0	763.4	39	2.04	23.9607	0	3	53	105.486	68	39	66	66	55	59	55	0	0	0	0	400	500	300	280	180	120	900	1200	1480	1660	1780	6.5	100	2100
199	7.52	133	324	0	1	0	0	0	0	30	2	157	52	21.0962	122/75	0	251.8	36.9	1.6	17.3805	1	2	55	112.568	68	83	82	73	58	33	40	0	0	0	0	780	820	600	460	260	140	1600	2200	2660	2920	3060	6.2	45	700
200	3.42	139	29	1	0	0	0	1	0	44	2	159	52	20.5688	159/90	1	31.7	41.4	1.23	6.56024	0	0	55	104.147	70	66	58	46	50	51	46	0	0	0	0	580	380	240	300	100	90	960	1200	1500	1600	1690	5	70	1700
201	7.21	117	82	1	1	1	0	0	0	55	2	160	51	19.9219	110/74	0	301.6	34.5	2.18	22.9856	0	2	64	83.5646	50	61	47	38	39	40	38	0	0	0	0	800	800	600	600	500	270	1600	2200	2800	3300	3570	6.5	70	900
202	5.4	74	57	1	0	1	0	0	0	57	1	169	61	21.3578	149/83	1	32.3	28	1.28	12.817	1	0	100	66.8038	104	193	135	97	90	111	98	0	1	1	0	200	200	100	260	260	50	400	500	760	1020	1070	7.5	90	3000
203	12.68	102	36	1	1	0	0	0	0	39	2	158	50	20.0288	115/70	0	434.5	28.2	6.04	29.7144	0	3	34	185.924	55	73	52	32	36	45	33	0	2	1	0	100	80	80	50	90	140	180	260	310	400	540	5.2	65	1200
204	5.51	88	60	1	1	1	0	0	0	39	1	168	50	17.7154	117/72	0	595.3	33.6	3.39	34.7987	0	2	100	72.1536	109	83	72	60	57	52	43	0	0	0	0	800	800	200	360	160	140	1600	1800	2160	2320	2460	4.5	60	500
205	5.93	102	178	1	0	1	0	0	0	38	2	160	50	19.5312	119/68	0	10.1	36.4	1.16	2.86131	0	0	63	91.7303	63	51	54	54	47	38	33	0	0	0	0	500	600	500	400	120	65	1100	1600	2000	2120	2185	7	100	300
206	9.6	94	38	0	1	1	0	0	0	37	1	164	54	20.0773	137/93	1	608.4	46.6	2.25	26.7283	0	0	69	111.91	89	72	68	70	58	52	66	0	0	0	0	750	800	680	320	280	240	1550	2230	2550	2830	3070	6.5	60	1400
207	3.1	82	14	1	1	1	0	0	0	42	1	165	49	17.9982	150/87	1	531.1	32.8	1.53	17.789	0	2	45	178.615	68	66	61	66	65	64	52	0	0	0	0	800	1000	600	500	890	740	1800	2400	2900	3790	4530	5	50	400
208	3.02	114	44	1	0	1	0	0	0	36	2	155	48.8	20.3122	126/76	0	30.8	43.1	1.36	10.6807	0	0	76	74.6895	65	57	49	56	47	58	49	0	0	0	0	360	200	180	100	80	50	560	740	840	920	970	6	100	1400
209	4.64	94	76	1	0	0	1	0	0	63	1	160	48	18.75	116/81	0	17.7	48.9	0.96	2.7201	0	0	62	113.647	72	82	80	69	64	67	57	0	0	0	0	480	360	350	220	220	110	840	1190	1410	1630	1740	7	120	1700
210	6.56	84	31	0	1	1	0	0	0	73	2	155	46	19.1467	109/59	0	540	30.9	2.11	28.3173	0	3	92	51.9018	266	290	277	245	232	279	134	0	3	1	1	27	110	90	110	70	50	137	227	337	407	457	5	60	2000
211	0.84	67	14	0	1	1	0	0	0	48	2	150	46	20.4444	115/85	0	209.6	43.1	2.93	24.9143	0	0	64	85.9061	113	219	87	71	66	60	55	0	3	1	0	300	450	200	90	50	85	750	950	1040	1090	1175	7	110	1300
212	2.24	80	60	1	0	1	0	0	0	57	1	155	46	19.1467	106/75	0	35.8	36.1	1.52	14.2273	0	1	91	74.4848	93	155	219	178	109	93	80	0	2	1	0	420	180	70	50	50	60	600	670	720	770	830	8	90	3000
213	13.34	104	115	0	1	1	0	0	0	40	2	157	40	16.2278	95/61	0	247.4	36.3	5.37	24.3935	0	1	28	231.424	43	31	34	30	23	30	28	0	0	0	0	250	200	150	150	100	80	450	600	750	850	930	6	80	1900
214	3.23	72	61	1	0	1	0	0	0	46	1	160	56	21.875	102/70	0	27.2	29.8	1.45	7.09654	1	0	51	151.764	60	57	44	37	36	41	37	0	0	0	0	600	800	800	550	610	260	1400	2200	2750	3360	3620	5	70	1200
[truncated: 6 more columns]
